# Supplementary material for: Xuebijing Injection Maintains GRP78 Expression to Prevent Candida albicans–Induced Epithelial Death in the Kidney
Source: Front Pharmacol. 2020 Jan 6;10:1416. doi: 10.3389/fphar.2019.01416 (PMC6956827; doi:10.3389/fphar.2019.01416)
Supplement: Supplementary file 1 [file DataSheet_3.zip]

Archive with 4 entries (4 files):
- Original-western/Figure6-GRP78.tif
- Original-western/Figure6-Tubulin.tif
- Original-western/Figure8-GRP78.tif
- Original-western/Figure8-Tubulin.tif
